# Supplementary material for: Status of the enigmatic Oriental genus Rhithrogeniella Ulmer, 1939 (Ephemeroptera, Heptageniidae)
Source: Zookeys. 2014 Jul 29;(429):47–61. doi: 10.3897/zookeys.429.8116 (PMC4137297; doi:10.3897/zookeys.429.8116)
Supplement: XML Treatment for Rhithrogeniella ornata [file zookeys.429.8116-treatment1.xml]

<!DOCTYPE tp:taxon-treatment
  PUBLIC "-//TaxonX//DTD Taxonomic Treatment Publishing DTD v0 20100105//EN" "tax-treatment-NSO.dtd">
<tp:taxon-treatment xmlns:tp="http://www.plazi.org/taxpub"><tp:treatment-meta><kwd-group><label>Taxon classification</label><kwd><named-content content-type="kingdom">Animalia</named-content></kwd><kwd><named-content content-type="order">Ephemeroptera</named-content></kwd><kwd><named-content content-type="family">Heptageniidae</named-content></kwd></kwd-group><mixed-citation publication-type="journal"><person-group><name><surname>Sartori</surname><given-names>Michel</given-names></name></person-group><article-title>Status of the enigmatic Oriental genus <italic>Rhithrogeniella</italic> Ulmer, 1939 (Ephemeroptera, Heptageniidae)</article-title><source>Zookeys</source><day>29</day><month>7</month><year>2014</year><volume>2014</volume><issue>429</issue><fpage>47</fpage><lpage>61</lpage><pub-id pub-id-type="doi">10.3897/zookeys.429.8116</pub-id></mixed-citation></tp:treatment-meta><tp:nomenclature><tp:taxon-name>
                        <tp:taxon-name-part taxon-name-part-type="genus">Rhithrogeniella</tp:taxon-name-part>
                        <tp:taxon-name-part taxon-name-part-type="species">ornata</tp:taxon-name-part>
                    </tp:taxon-name><tp:taxon-authority>Ulmer, 1939</tp:taxon-authority><tp:nomenclature-citation-list><tp:nomenclature-citation><tp:taxon-name>Rhithrogeniella ornata</tp:taxon-name><comment> Ulmer, 1939, male, female imagos and subimagos</comment></tp:nomenclature-citation><tp:nomenclature-citation><tp:taxon-name>Rhithrogena ornata</tp:taxon-name><comment> Wang &amp; McCafferty, 2004</comment></tp:nomenclature-citation></tp:nomenclature-citation-list></tp:nomenclature><tp:treatment-sec sec-type="Material"><title>Material.</title><p>One male holotype, one female allotype: Indonesia, Java, Buitenzorg, VII 1932, Dr. Lieftinck leg. [ZMH]</p><p>Paratypes: 4 female subimagos, 1 male subimago: Indonesia, Java, Buitenzorg, Bellevue, caught at light, VII.1929, Prof. Thienemann leg. [ZMH]; 4 female imagos, 2 male subimagos: Indonesia, Sumatra, Padang, VII 1925, Prof. Fulmek leg. [ZMH]; 1 male subimago: Indonesia, Sumatra, Pangkalang, Kota baru, X 1925, Prof. Fulmek leg. [ZMH]</p><p>All specimens in ethanol, except fore- and hind legs, fore- and hind wings of the male subimago from Buitenzorg mounted on slide in Canada balsam.</p><p>Other material: 5 nymphs: Indonesia, Sumatra Barat, Sawahlunto, stream, 275m, <named-content xmlns:xlink="http://www.w3.org/1999/xlink" content-type="dwc:verbatimCoordinates" xlink:type="simple">00°41.33'S, 100°46.72'E</named-content>, (UN5), 10.XI.2011, M. Balke leg. [ZML]; 26 nymphs, of which two entirely mounted on microscopic slides: Indonesia, Sumatra Barat, Talawi, Ombilin River, 277m, <named-content xmlns:xlink="http://www.w3.org/1999/xlink" content-type="dwc:verbatimCoordinates" xlink:type="simple">00°34.15'S, 100°43.54'E</named-content>, (UN4), 8.XI.2011, M. Balke leg. [ZMH, MZL, LIPI]</p></tp:treatment-sec><tp:treatment-sec sec-type="Complementary description of the male imago (holotype)"><title>Complementary description of the male imago (holotype).</title><p>Specimen completely faded; for color patterns see <xref ref-type="bibr" rid="B20">Ulmer (1939)</xref>.</p><p>Mesonotum with transverse suture; medial depression of furcasternum sub parallel anteriorly.</p><p>Foreleg with tarsi sub equal in length to the tibia, which is 1.25x longer than the femur. Tarsal composition: 2&gt;3&gt;4&gt;5&gt;1.</p><p>Genitalia (<xref ref-type="fig" rid="F1">Fig. 1</xref>): margin of the styliger fig straight to slightly convex, with two small sub-lateral rounded processes; last gonopod segment ca 0.7× the length of the previous, both together ca 0.75× the length of the antepenultimate. Penis constituted of two kidney-shape lobes, separated by a “U” incision, i.e. the inner margin of each lobe is concave and slightly hooked near the apex. No lateral or median titillators, no apical spines visible.</p><!--PageBreak--></tp:treatment-sec><tp:treatment-sec sec-type="Complementary description of the male subimago"><title>Complementary description of the male subimago.</title><p>Fore leg (<xref ref-type="fig" rid="F1">Fig. 2</xref>) with femur ca 1.15x the length of tibia, which is subequal in length to tarsi. Tarsal composition 4≥2&gt;3≥1&gt;5.</p><p>Hind leg (<xref ref-type="fig" rid="F1">Fig. 3</xref>) with femur ca 1.35x the length of tibia, which is ca 1.45× the length of tarsi. Tarsal composition 1=2=5&gt;3≥4.</p><!--PageBreak--><p>Genitalia (<xref ref-type="fig" rid="F1">Fig. 4</xref>) with penis lobes rounded, ellipsoid, without any spine or titillators; in median position, a pair of membranous processes ending with a spine like sclerotization present in ventral view.</p></tp:treatment-sec><tp:treatment-sec sec-type="Complementary description of the female imago (allotype)"><title>Complementary description of the female imago (allotype).</title><p>Thoracic structures similar to the male.</p><p>Eggs (<xref ref-type="fig" rid="F2">Fig. 5</xref>): ovoid, ca 130 µm × 90 µm; chorion regularly covered with hexagonal mesh ridges, with KCT in-between, not larger at poles; micropyle rounded to slightly oval in equatorial area.</p></tp:treatment-sec><tp:treatment-sec sec-type="First description of the nymph"><title>First description of the nymph.</title><p>Size: Body length: up to 5.2 mm and 5.6 mm for male and female respectively; cerci and terminal filament subequal and ca ¾ the length of the body.</p><p>Coloration similar to <xref ref-type="fig" rid="F3">Figs 6</xref> and <xref ref-type="fig" rid="F3">7</xref>.</p><!--PageBreak--><p>Labrum (<xref ref-type="fig" rid="F4">Fig. 8</xref>) moderately expended laterally, ca 2.6× wider than long; lateral margins regularly rounded; no anteromedian emargination; dorsal face covered with long and thin setae anteriorly; ventral face with shorter and stout setae along the anterior margin. Mandibles covered with numerous long and thin setae on the outer margin; right mandible with outer incisor saw-like, inner one with a trifid apex with 2–3 pectinate setae below it, and 2–3 long and simple setae below the mola; left mandible with outer incisor saw-like, inner one with a bifid apex with 3–4 pectinate setae below it, and 3–4 long and simple setae below the mola. Maxillary palp three-segmented; first segment covered with thin setae on inner and outer margin; second segment with thin setae on the outer margin; third segment slightly pointed, only with long and thin setae. Maxillae with fimbriate scattered setae on the ventral surface (<xref ref-type="fig" rid="F5">Fig. 13</xref>): 13–14 comb-shape setae on the crown of the galea, median ones with 10–11 teeth (<xref ref-type="fig" rid="F5">Fig. 14</xref>); proximal dentiseta bifid, outer margin feathered; distal dentiseta simple, entire and unbranched (<xref ref-type="fig" rid="F5">Fig. 12</xref>). Labium (<xref ref-type="fig" rid="F4">Fig. 9</xref>) with glossae rhomboid, inner margin covered with long and thin setae, apex characteristic with scale-like margin (<xref ref-type="fig" rid="F4">Fig. 10</xref>); paraglos<!--PageBreak-->sae moderately expended laterally. Hypopharynx (<xref ref-type="fig" rid="F4">Fig. 11</xref>) with rhomboid lingua bearing a tuft of short and thin setae at apex; superlinguae well developed and expended laterally with rounded apex and setae on the outer margin extended beyond the apex.</p><!--PageBreak--><!--PageBreak--><!--PageBreak--><p>Pronotum moderately expended laterally. Foreleg with femur ca 2.6× longer than wide; outer margin covered with long and stout setae, becoming thinner near the apex; inner margin with only few spine-like setae on the distal third. Outer margin of tibia with very few thin and short setae (<xref ref-type="fig" rid="F6">Fig. 15</xref>), inner margin with few spine-like setae in the middle; tarsi with only a few spine-like setae in the middle of the inner margin. Hind leg similar, except the spine-like setae on inner margin of the femur present on the whole margin; outer margin of tibia with a row of long and thin setae (<xref ref-type="fig" rid="F6">Fig. 16</xref>) and inner margin with more numerous spine-like setae. Middle leg similar to hind leg, except spine-like setae on the inner margin of the femur only present on the distal half. Bristles on the upper face of femora variable in length, always with divergent margins and rounded apically (<xref ref-type="fig" rid="F6">Fig. 17</xref>). Tarsal claw moderately hooked, bearing 4–6 teeth (<xref ref-type="fig" rid="F6">Fig. 18</xref>). No supracoxal spurs present.</p><p>Abdomen with posterolateral extensions weakly developed, visible only on segments V–VIII. Gills present on abdominal segments I–VII. Gill I banana-shape <!--PageBreak-->(<xref ref-type="fig" rid="F7">Fig. 20</xref>), with fibrillar part well developed, gill IV ca 1.5× longer than wide, strongly asymmetrical (<xref ref-type="fig" rid="F7">Fig. 21</xref>), gill VI with well-developed fibrillar part, more elongated and slightly asymmetrical (<xref ref-type="fig" rid="F7">Fig. 22</xref>), gill VII ca 2.5× longer than wide, without fibrillar part and slightly asymmetrical (<xref ref-type="fig" rid="F7">Fig. 23</xref>). Posterior margin of abdominal terga with weakly developed spines of different size and shape (<xref ref-type="fig" rid="F6">Fig. 19</xref>). Cerci and terminal filament with long and stout setae in whorls on the proximal part (<xref ref-type="fig" rid="F8">Fig. 24</xref>), together with long and thin setae in the median and distal part (<xref ref-type="fig" rid="F8">Fig. 25</xref>).</p></tp:treatment-sec><tp:treatment-sec sec-type="Sequence data"><title>Sequence data.</title><p>One specimen has been used for the study by <xref ref-type="bibr" rid="B21">Vuataz et al. (2013)</xref> under the name “<tp:taxon-name>Heptageniidae</tp:taxon-name> 1” in figures and “<tp:taxon-name>Heptageniidae</tp:taxon-name> sp. 1” in table S1, with one mitochondrial (CO1) and two nuclear genes (H3, wg) sequenced. Access numbers in GenBank are for CO1: <ext-link xmlns:xlink="http://www.w3.org/1999/xlink" ext-link-type="uri" xlink:href="http://www.ncbi.nlm.nih.gov/nuccore/HF536605" xlink:type="simple">HF536605</ext-link>, for wg: <ext-link xmlns:xlink="http://www.w3.org/1999/xlink" ext-link-type="uri" xlink:href="http://www.ncbi.nlm.nih.gov/nuccore/HF536598" xlink:type="simple">HF536598</ext-link>, for H3: <ext-link xmlns:xlink="http://www.w3.org/1999/xlink" ext-link-type="uri" xlink:href="http://www.ncbi.nlm.nih.gov/nuccore/HF536591" xlink:type="simple">HF536591</ext-link>.</p><fig id="F1" position="float" orientation="portrait"><label>Figures 1–4.</label><caption><p><italic><tp:taxon-name>Rhithrogeniella ornata</tp:taxon-name></italic> Ulmer, 1939. <bold>1</bold> Genitalia of the male imago (holotype) in ventral view <bold>2</bold> Foreleg of a male subimago (paratype) <bold>3</bold> Hindleg of a male subimago (paratype) <bold>4</bold> Penis lobes of a male subimago (paratype): plain line, cuticular structures of the subimago; dotted line, outline of the imago penis lobes.</p></caption><graphic xmlns:xlink="http://www.w3.org/1999/xlink" xlink:href="zookeys-429-047-g001.jpg" position="float" orientation="portrait" xlink:type="simple"/></fig><fig id="F2" position="float" orientation="portrait"><label>Figure 5.</label><caption><p><italic><tp:taxon-name>Rhithrogeniella ornata</tp:taxon-name></italic> Ulmer, 1939, SEM pictures of egg structures. <bold>5a</bold> Egg extracted from a female subimago paratype from Padang, Sumatra <bold>5b</bold> Details of the chorionic structure of a female nymph from Ombilin River, Sumatra <bold>5c</bold> Details of the chorionic structure and micropyle of a female subimago paratype from Buitenzorg [Bogor], Java <bold>5d</bold> chorionic surface of the female allotype from Buitenzorg [Bogor], Java.</p></caption><graphic xmlns:xlink="http://www.w3.org/1999/xlink" xlink:href="zookeys-429-047-g002.jpg" position="float" orientation="portrait" xlink:type="simple"/></fig><fig id="F3" position="float" orientation="portrait"><label>Figures 6–7.</label><caption><p><italic><tp:taxon-name>Rhithrogeniella ornata</tp:taxon-name></italic> Ulmer, 1939. <bold>6</bold> Male nymph <bold>7</bold> Female nymph with slight color variations.</p></caption><graphic xmlns:xlink="http://www.w3.org/1999/xlink" xlink:href="zookeys-429-047-g003.jpg" position="float" orientation="portrait" xlink:type="simple"/></fig><fig id="F4" position="float" orientation="portrait"><label>Figures 8–11.</label><caption><p><italic><tp:taxon-name>Rhithrogeniella ornata</tp:taxon-name></italic> Ulmer, 1939, nymphal mouthparts. <bold>8</bold> Labrum in dorsal view <bold>9</bold> Left glossae and paraglossae of the labium <bold>10</bold> Detail of the glossae from <bold>9 11</bold> Hypopharynx, ventral view lingua and left superlingua.</p></caption><graphic xmlns:xlink="http://www.w3.org/1999/xlink" xlink:href="zookeys-429-047-g004.jpg" position="float" orientation="portrait" xlink:type="simple"/></fig><fig id="F5" position="float" orientation="portrait"><label>Figures 12–14.</label><caption><p><italic><tp:taxon-name>Rhithrogeniella ornata</tp:taxon-name></italic> Ulmer, 1939, SEM pictures of the maxilla. <bold>12</bold> Dentisetae (DP: proximal dentiseta, DD: distal dentiseta) <bold>13</bold> Fimbriate setae on the ventral surface <bold>14</bold> Comb-shape setae on the crown of the galea-lacinia.</p></caption><graphic xmlns:xlink="http://www.w3.org/1999/xlink" xlink:href="zookeys-429-047-g005.jpg" position="float" orientation="portrait" xlink:type="simple"/></fig><fig id="F6" position="float" orientation="portrait"><label>Figures 15–19.</label><caption><p><italic><tp:taxon-name>Rhithrogeniella ornata</tp:taxon-name></italic> Ulmer, 1939. <bold>15</bold> Outer margin of the fore tibia <bold>16</bold> Outer margin of the hind tibia <bold>17</bold> Bristles on the dorsal surface of hind femur <bold>18</bold> Tarsal claw <bold>19</bold> Posterior margin of tergite V.</p></caption><graphic xmlns:xlink="http://www.w3.org/1999/xlink" xlink:href="zookeys-429-047-g006.jpg" position="float" orientation="portrait" xlink:type="simple"/></fig><fig id="F7" position="float" orientation="portrait"><label>Figures 20–23.</label><caption><p><italic><tp:taxon-name>Rhithrogeniella ornata</tp:taxon-name></italic> Ulmer, 1939. <bold>20</bold> Gill I <bold>21</bold> Gill IV <bold>22</bold> Gill VI <bold>23</bold> Gill VII.</p></caption><graphic xmlns:xlink="http://www.w3.org/1999/xlink" xlink:href="zookeys-429-047-g007.jpg" position="float" orientation="portrait" xlink:type="simple"/></fig><fig id="F8" position="float" orientation="portrait"><label>Figures 24–25.</label><caption><p><italic><tp:taxon-name>Rhithrogeniella ornata</tp:taxon-name></italic> Ulmer, 1939. <bold>24</bold> Proximal part of the terminal filament <bold>25</bold> Median part of the terminal filament.</p></caption><graphic xmlns:xlink="http://www.w3.org/1999/xlink" xlink:href="zookeys-429-047-g008.jpg" position="float" orientation="portrait" xlink:type="simple"/></fig></tp:treatment-sec><ref-list><ref id="B20"><mixed-citation xmlns:xlink="http://www.w3.org/1999/xlink" xlink:type="simple"><person-group><name name-style="western"><surname>Ulmer</surname><given-names>G</given-names></name></person-group> (<year>1939</year>)<article-title> Eintagsfliegen (Ephemeropteren) von den Sunda-Inseln.</article-title><source>Archiv für Hydrobiologie </source><volume>16</volume>: <fpage>443</fpage>–<lpage>692</lpage>.
</mixed-citation></ref><ref id="B21"><mixed-citation xmlns:xlink="http://www.w3.org/1999/xlink" xlink:type="simple"><person-group><name name-style="western"><surname>Vuataz</surname><given-names>L</given-names></name><name name-style="western"><surname>Sartori</surname><given-names>M</given-names></name><name name-style="western"><surname>Gattolliat</surname><given-names>JL</given-names></name><name name-style="western"><surname>Monaghan</surname><given-names>MT</given-names></name></person-group> (<year>2013</year>)<article-title> Endemism and diversification in freshwater insects of Madagascar revealed by coalescent and phylogenetic analysis of museum and field collections.</article-title><source>Molecular Phylogenetics and Evolution </source><volume>66</volume>: <fpage>979</fpage>–<lpage>991</lpage>. doi: 10.1016/j.ympev.2012.12.003
</mixed-citation></ref></ref-list></tp:taxon-treatment>
